# Supplementary material for: Serine metabolism remodeling after platinum-based chemotherapy identifies vulnerabilities in a subgroup of resistant ovarian cancers
Source: Nat Commun. 2022 Aug 5;13:4578. doi: 10.1038/s41467-022-32272-6 (PMC9355973; doi:10.1038/s41467-022-32272-6)
Supplement: Supplementary file 4 — Source data [file 41467_2022_32272_MOESM4_ESM.xlsx]

## Sheet: Fig 1a
Sample Id	Group	PHGDH, mRNA expression			Sample Id	Group	PHGDH, mRNA expression
TCGA-04-1338-01	(A) Resistant	0.028613			TCGA-04-1331-01	(B) Sensitive	0.979332
TCGA-04-1349-01	(A) Resistant	-0.622489			TCGA-04-1332-01	(B) Sensitive	0.263116
TCGA-04-1362-01	(A) Resistant	0.182066			TCGA-04-1347-01	(B) Sensitive	0.779291
TCGA-04-1364-01	(A) Resistant	-0.179332			TCGA-04-1348-01	(B) Sensitive	-0.58646
TCGA-04-1525-01	(A) Resistant	-0.568735			TCGA-04-1365-01	(B) Sensitive	0.665386
TCGA-04-1638-01	(A) Resistant	-0.167252			TCGA-04-1367-01	(B) Sensitive	0.500311
TCGA-09-0366-01	(A) Resistant	0.598165			TCGA-04-1514-01	(B) Sensitive	0.896363
TCGA-09-0369-01	(A) Resistant	1.1747			TCGA-04-1517-01	(B) Sensitive	0.148133
TCGA-10-0926-01	(A) Resistant	1.53011			TCGA-04-1530-01	(B) Sensitive	0.462985
TCGA-10-0931-01	(A) Resistant	-0.335137			TCGA-04-1536-01	(B) Sensitive	1.95507
TCGA-10-0934-01	(A) Resistant	-1.21264			TCGA-04-1542-01	(B) Sensitive	0.351863
TCGA-10-0937-01	(A) Resistant	-0.106137			TCGA-04-1646-01	(B) Sensitive	1.29549
TCGA-10-0938-01	(A) Resistant	0.461117			TCGA-04-1648-01	(B) Sensitive	0.406113
TCGA-13-0717-01	(A) Resistant	1.08144			TCGA-04-1651-01	(B) Sensitive	0.878613
TCGA-13-0720-01	(A) Resistant	1.27312			TCGA-04-1652-01	(B) Sensitive	-0.680387
TCGA-13-0723-01	(A) Resistant	-0.527921			TCGA-04-1654-01	(B) Sensitive	-1.42426
TCGA-13-0724-01	(A) Resistant	-0.736866			TCGA-04-1655-01	(B) Sensitive	1.40359
TCGA-13-0725-01	(A) Resistant	1.80556			TCGA-09-0364-01	(B) Sensitive	1.75109
TCGA-13-0727-01	(A) Resistant	0.099533			TCGA-09-1662-01	(B) Sensitive	0.186834
TCGA-13-0755-01	(A) Resistant	-1.05946			TCGA-09-1665-01	(B) Sensitive	-0.433961
TCGA-13-0757-01	(A) Resistant	0.588715			TCGA-09-1666-01	(B) Sensitive	-0.153121
TCGA-13-0764-01	(A) Resistant	-0.275452			TCGA-09-1667-01	(B) Sensitive	-0.102156
TCGA-13-0791-01	(A) Resistant	-1.10011			TCGA-09-1670-01	(B) Sensitive	1.03599
TCGA-13-0795-01	(A) Resistant	0.829737			TCGA-09-2045-01	(B) Sensitive	0.993358
TCGA-13-0803-01	(A) Resistant	0.319369			TCGA-09-2049-01	(B) Sensitive	0.392363
TCGA-13-0804-01	(A) Resistant	1.10162			TCGA-09-2050-01	(B) Sensitive	1.25211
TCGA-13-0805-01	(A) Resistant	0.629835			TCGA-09-2051-01	(B) Sensitive	1.18119
TCGA-13-0893-01	(A) Resistant	0.081363			TCGA-09-2053-01	(B) Sensitive	0.429367
TCGA-13-0904-01	(A) Resistant	-0.302725			TCGA-09-2056-01	(B) Sensitive	-0.530742
TCGA-13-0911-01	(A) Resistant	-0.152137			TCGA-10-0927-01	(B) Sensitive	1.19261
TCGA-13-0920-01	(A) Resistant	-1.47301			TCGA-10-0930-01	(B) Sensitive	-2.31789
TCGA-13-1477-01	(A) Resistant	0.335363			TCGA-10-0933-01	(B) Sensitive	0.45441
TCGA-13-1483-01	(A) Resistant	-0.245503			TCGA-13-0726-01	(B) Sensitive	-0.714463
TCGA-13-1485-01	(A) Resistant	-0.488512			TCGA-13-0751-01	(B) Sensitive	-1.63539
TCGA-13-1500-01	(A) Resistant	-0.428876			TCGA-13-0761-01	(B) Sensitive	-0.581012
TCGA-23-1027-01	(A) Resistant	-0.679994			TCGA-13-0762-01	(B) Sensitive	-0.309821
TCGA-23-1028-01	(A) Resistant	-0.124716			TCGA-13-0765-01	(B) Sensitive	1.40786
TCGA-23-1117-01	(A) Resistant	-2.38484			TCGA-13-0766-01	(B) Sensitive	1.02527
TCGA-23-2079-01	(A) Resistant	0.380143			TCGA-13-0792-01	(B) Sensitive	0.541091
TCGA-24-0970-01	(A) Resistant	-0.437926			TCGA-13-0793-01	(B) Sensitive	1.05791
TCGA-24-0980-01	(A) Resistant	-0.261044			TCGA-13-0794-01	(B) Sensitive	-0.765973
TCGA-24-0982-01	(A) Resistant	-0.752262			TCGA-13-0883-01	(B) Sensitive	-1.04254
TCGA-24-1431-01	(A) Resistant	-2.60627			TCGA-13-0884-01	(B) Sensitive	-0.349055
TCGA-24-1434-01	(A) Resistant	-0.294772			TCGA-13-0885-01	(B) Sensitive	0.038141
TCGA-24-1464-01	(A) Resistant	-0.599967			TCGA-13-0886-01	(B) Sensitive	0.691354
TCGA-24-1548-01	(A) Resistant	0.765843			TCGA-13-0887-01	(B) Sensitive	0.294613
TCGA-24-1552-01	(A) Resistant	0.36694			TCGA-13-0888-01	(B) Sensitive	0.630825
TCGA-24-1557-01	(A) Resistant	-0.438674			TCGA-13-0889-01	(B) Sensitive	0.729613
TCGA-24-1558-01	(A) Resistant	0.018403			TCGA-13-0890-01	(B) Sensitive	0.231842
TCGA-24-1560-01	(A) Resistant	-0.020137			TCGA-13-0891-01	(B) Sensitive	-0.135685
TCGA-24-1562-01	(A) Resistant	0.117176			TCGA-13-0894-01	(B) Sensitive	-1.83009
TCGA-24-1564-01	(A) Resistant	-0.318851			TCGA-13-0897-01	(B) Sensitive	-0.365012
TCGA-24-1565-01	(A) Resistant	-0.112953			TCGA-13-0899-01	(B) Sensitive	0.466988
TCGA-24-1567-01	(A) Resistant	-0.142262			TCGA-13-0900-01	(B) Sensitive	-0.33668
TCGA-24-1923-01	(A) Resistant	-0.265196			TCGA-13-0901-01	(B) Sensitive	-0.404137
TCGA-24-1924-01	(A) Resistant	0.185577			TCGA-13-0905-01	(B) Sensitive	1.95675
TCGA-24-1928-01	(A) Resistant	-0.69935			TCGA-13-0906-01	(B) Sensitive	0.647969
TCGA-24-2033-01	(A) Resistant	1.20543			TCGA-13-0908-01	(B) Sensitive	-0.206021
TCGA-25-1315-01	(A) Resistant	-0.329811			TCGA-13-0910-01	(B) Sensitive	0.933732
TCGA-25-1316-01	(A) Resistant	0.98508			TCGA-13-0912-01	(B) Sensitive	-0.063109
TCGA-25-1318-01	(A) Resistant	-0.588637			TCGA-13-0913-01	(B) Sensitive	-0.250512
TCGA-25-1328-01	(A) Resistant	-1.48989			TCGA-13-0916-01	(B) Sensitive	1.55899
TCGA-25-1626-01	(A) Resistant	-0.278153			TCGA-13-0919-01	(B) Sensitive	0.029863
TCGA-25-1628-01	(A) Resistant	-0.149524			TCGA-13-1403-01	(B) Sensitive	0.201401
TCGA-25-1634-01	(A) Resistant	0.087988			TCGA-13-1481-01	(B) Sensitive	0.152738
TCGA-25-2393-01	(A) Resistant	0.791263			TCGA-13-1482-01	(B) Sensitive	0.369988
TCGA-25-2399-01	(A) Resistant	0.576397			TCGA-13-1484-01	(B) Sensitive	0.373113
TCGA-25-2409-01	(A) Resistant	0.402988			TCGA-13-1487-01	(B) Sensitive	1.23953
TCGA-29-1696-01	(A) Resistant	-0.215186			TCGA-13-1488-01	(B) Sensitive	-0.661288
TCGA-29-1698-01	(A) Resistant	-0.836561			TCGA-13-1489-01	(B) Sensitive	0.296488
TCGA-29-1701-01	(A) Resistant	-0.874763			TCGA-13-1491-01	(B) Sensitive	0.920988
TCGA-29-1702-01	(A) Resistant	0.811613			TCGA-13-1492-01	(B) Sensitive	1.78773
TCGA-29-1703-01	(A) Resistant	-0.912374			TCGA-13-1494-01	(B) Sensitive	0.177988
TCGA-29-1705-01	(A) Resistant	-0.231227			TCGA-13-1495-01	(B) Sensitive	-0.419084
TCGA-29-1775-01	(A) Resistant	-0.527879			TCGA-13-1497-01	(B) Sensitive	1.26142
TCGA-30-1714-01	(A) Resistant	-0.693762			TCGA-13-1498-01	(B) Sensitive	0.769915
TCGA-30-1856-01	(A) Resistant	-0.23587			TCGA-13-1499-01	(B) Sensitive	1.08699
TCGA-30-1866-01	(A) Resistant	-0.571569			TCGA-13-1501-01	(B) Sensitive	-0.058137
TCGA-30-1891-01	(A) Resistant	1.20003			TCGA-13-1504-01	(B) Sensitive	-1.49551
TCGA-30-1892-01	(A) Resistant	-0.983762			TCGA-20-0990-01	(B) Sensitive	1.06274
TCGA-31-1953-01	(A) Resistant	-1.67655			TCGA-20-1682-01	(B) Sensitive	1.97349
TCGA-36-1578-01	(A) Resistant	-1.0595			TCGA-20-1683-01	(B) Sensitive	0.063863
TCGA-36-1580-01	(A) Resistant	-0.183721			TCGA-20-1684-01	(B) Sensitive	0.062213
TCGA-57-1586-01	(A) Resistant	-1.55739			TCGA-20-1685-01	(B) Sensitive	-1.09146
TCGA-61-1733-01	(A) Resistant	0.627438			TCGA-23-1022-01	(B) Sensitive	-0.059887
TCGA-61-1738-01	(A) Resistant	1.74961			TCGA-23-1023-01	(B) Sensitive	-0.197688
TCGA-61-1901-01	(A) Resistant	0.829087			TCGA-23-1026-01	(B) Sensitive	-1.59067
TCGA-61-1906-01	(A) Resistant	0.863422			TCGA-23-1029-01	(B) Sensitive	0.324271
TCGA-61-2000-01	(A) Resistant	0.289796			TCGA-23-1030-01	(B) Sensitive	0.534613
TCGA-61-2110-01	(A) Resistant	1.31272			TCGA-23-1110-01	(B) Sensitive	-0.117637
					TCGA-23-1114-01	(B) Sensitive	0.351358
					TCGA-23-1118-01	(B) Sensitive	0.333549
					TCGA-23-1119-01	(B) Sensitive	-0.25009
					TCGA-23-1122-01	(B) Sensitive	-0.18064
					TCGA-23-1124-01	(B) Sensitive	-0.789346
					TCGA-23-2072-01	(B) Sensitive	0.615138
					TCGA-23-2077-01	(B) Sensitive	-0.316256
					TCGA-23-2078-01	(B) Sensitive	0.02932
					TCGA-23-2084-01	(B) Sensitive	0.299488
					TCGA-24-0968-01	(B) Sensitive	0.292394
					TCGA-24-0979-01	(B) Sensitive	-0.554762
					TCGA-24-1103-01	(B) Sensitive	0.972814
					TCGA-24-1104-01	(B) Sensitive	-1.48451
					TCGA-24-1105-01	(B) Sensitive	-0.640512
					TCGA-24-1430-01	(B) Sensitive	0.724238
					TCGA-24-1435-01	(B) Sensitive	-0.766387
					TCGA-24-1463-01	(B) Sensitive	0.740289
					TCGA-24-1466-01	(B) Sensitive	-0.052942
					TCGA-24-1467-01	(B) Sensitive	-0.127012
					TCGA-24-1474-01	(B) Sensitive	1.20465
					TCGA-24-1544-01	(B) Sensitive	0.861273
					TCGA-24-1545-01	(B) Sensitive	-1.04414
					TCGA-24-1550-01	(B) Sensitive	0.842528
					TCGA-24-1551-01	(B) Sensitive	1.38998
					TCGA-24-1553-01	(B) Sensitive	0.910576
					TCGA-24-1563-01	(B) Sensitive	-0.639607
					TCGA-24-1614-01	(B) Sensitive	0.999348
					TCGA-24-1616-01	(B) Sensitive	0.805318
					TCGA-24-1930-01	(B) Sensitive	-2.31231
					TCGA-24-2024-01	(B) Sensitive	1.22837
					TCGA-24-2027-01	(B) Sensitive	0.988881
					TCGA-24-2029-01	(B) Sensitive	-0.155387
					TCGA-24-2030-01	(B) Sensitive	-0.278673
					TCGA-24-2036-01	(B) Sensitive	1.02749
					TCGA-24-2254-01	(B) Sensitive	0.907861
					TCGA-24-2260-01	(B) Sensitive	-0.808083
					TCGA-24-2280-01	(B) Sensitive	0.866015
					TCGA-24-2289-01	(B) Sensitive	-1.40114
					TCGA-24-2290-01	(B) Sensitive	0.218068
					TCGA-25-1313-01	(B) Sensitive	-1.45101
					TCGA-25-1320-01	(B) Sensitive	-0.089512
					TCGA-25-1321-01	(B) Sensitive	0.572436
					TCGA-25-1323-01	(B) Sensitive	-0.944637
					TCGA-25-1326-01	(B) Sensitive	-1.17189
					TCGA-25-1623-01	(B) Sensitive	-0.2694
					TCGA-25-1632-01	(B) Sensitive	-0.306827
					TCGA-25-1633-01	(B) Sensitive	-0.338387
					TCGA-25-1635-01	(B) Sensitive	1.02721
					TCGA-25-2391-01	(B) Sensitive	1.05713
					TCGA-25-2398-01	(B) Sensitive	0.937416
					TCGA-25-2400-01	(B) Sensitive	1.3176
					TCGA-25-2404-01	(B) Sensitive	0.862017
					TCGA-29-1691-01	(B) Sensitive	0.764738
					TCGA-29-1693-01	(B) Sensitive	-0.859225
					TCGA-29-1697-01	(B) Sensitive	1.73086
					TCGA-29-1707-01	(B) Sensitive	0.650363
					TCGA-29-1711-01	(B) Sensitive	-1.15056
					TCGA-29-1762-01	(B) Sensitive	0.439989
					TCGA-29-1763-01	(B) Sensitive	0.770988
					TCGA-29-1764-01	(B) Sensitive	-0.023387
					TCGA-29-1766-01	(B) Sensitive	-1.69039
					TCGA-29-1768-01	(B) Sensitive	-0.351408
					TCGA-29-1769-01	(B) Sensitive	0.504775
					TCGA-29-1770-01	(B) Sensitive	1.54061
					TCGA-29-1771-01	(B) Sensitive	0.220363
					TCGA-29-1774-01	(B) Sensitive	1.35693
					TCGA-29-1778-01	(B) Sensitive	0.015881
					TCGA-29-1785-01	(B) Sensitive	-0.896008
					TCGA-29-2414-01	(B) Sensitive	1.23374
					TCGA-29-2425-01	(B) Sensitive	0.222488
					TCGA-29-2428-01	(B) Sensitive	1.72417
					TCGA-30-1718-01	(B) Sensitive	0.004488
					TCGA-30-1853-01	(B) Sensitive	0.917637
					TCGA-30-1860-01	(B) Sensitive	0.737238
					TCGA-30-1880-01	(B) Sensitive	0.269329
					TCGA-31-1944-01	(B) Sensitive	-0.450762
					TCGA-31-1946-01	(B) Sensitive	-1.31814
					TCGA-31-1950-01	(B) Sensitive	-0.585978
					TCGA-31-1951-01	(B) Sensitive	0.231046
					TCGA-36-1568-01	(B) Sensitive	-1.27114
					TCGA-36-1570-01	(B) Sensitive	-0.339762
					TCGA-36-1571-01	(B) Sensitive	0.1759
					TCGA-36-1574-01	(B) Sensitive	-1.14289
					TCGA-36-1576-01	(B) Sensitive	0.953506
					TCGA-36-1581-01	(B) Sensitive	3.20112
					TCGA-61-1725-01	(B) Sensitive	0.516803
					TCGA-61-1728-01	(B) Sensitive	0.263363
					TCGA-61-1736-01	(B) Sensitive	-0.00722
					TCGA-61-1737-01	(B) Sensitive	0.810122
					TCGA-61-1741-01	(B) Sensitive	0.833481
					TCGA-61-1743-01	(B) Sensitive	1.12049
					TCGA-61-1907-01	(B) Sensitive	0.872854
					TCGA-61-1910-01	(B) Sensitive	-0.479505
					TCGA-61-1911-01	(B) Sensitive	-2.33312
					TCGA-61-1913-01	(B) Sensitive	-0.653728
					TCGA-61-1914-01	(B) Sensitive	-0.059553
					TCGA-61-1915-01	(B) Sensitive	-0.732669
					TCGA-61-1918-01	(B) Sensitive	-0.637665
					TCGA-61-2008-01	(B) Sensitive	-0.301473
					TCGA-61-2009-01	(B) Sensitive	-1.44361
					TCGA-61-2092-01	(B) Sensitive	-1.6814
					TCGA-61-2094-01	(B) Sensitive	0.088035
					TCGA-61-2097-01	(B) Sensitive	0.861578
					TCGA-61-2098-01	(B) Sensitive	0.601148
					TCGA-61-2109-01	(B) Sensitive	0.845406
					TCGA-61-2111-01	(B) Sensitive	0.823488
					TCGA-61-2113-01	(B) Sensitive	1.09149

## Sheet: Fig 1d
			PHGDH level change vs overll survival correlation Norwegian cohort
			Overall survival (months)	PHGDH level change (%)
			32	0
			72	33
			18	-33
			26	0
			17	-63
			14	-50
			17	-63
			48	-33
			24	-25

## Sheet: Fig 1f
			PHGDH level change vs overll survival correlation Dutch cohort
			Overall survival (months)	PHGDH level change (%)
			46	-95
			27	-33
			115	33
			69	71
			34	35
			34	-60
			38	-10
			99	-25
			76	50
			46	35
			15	-33
			59	-42
			53	35
			58	50
			82	133
			53	69
			52	-24
			21	11
			26	-10
			41	0
			11	0
			49	33
			51	-96
			66	33
			21	-70

## Sheet: Fig 2a + 6a
	2022-01-05

## Sheet: Fig 2b
	gene expression
		Gene	Log2 FC (wt/cis)	p-value
		PHGDH	1.66553	0
		PSAT1	0.338074	4.76242e-43
		PSPH	-0.170545	0.000616956
		SLC1A4	-1.86223	3.63489e-194
		SLC1A5	-0.34903	1.0758e-35

## Sheet: Fig 2c
	heatmap metabolites
		glucose contribution	wt			wt carbo						cis			cis carbo
		pyruvate	0.856	0.803	0.862	0.551	0.843	0.854	0.854	0.843	0.86	0.854	0.857	0.863	0.821	0.818	0.799
		lactate	0.877	0.852	0.878	0.865	0.85	0.873	0.873	0.865	0.867	0.892	0.896	0.899	0.893	0.883	0.887
		succinate	0.334	0.181	0.352	0.239	0.202	0.224	0.198	0.24	0.233	0.09	0.082	0.118	0.118	0.086	0.087
		fumarate	0.64	0.625	0.641	0.439	0.453	0.453	0.437	0.449	0.449	0.551	0.529	0.544	0.469	0.468	0.46
		a-ketoglutarate	0.667	0.669	0.661	0.463	0.459	0.465	0.475	0.454	0.457	0.645	0.641	0.651	0.587	0.582	0.586
		malate	0.659	0.661	0.656	0.446	0.441	0.446	0.447	0.439	0.441	0.579	0.584	0.593	0.502	0.509	0.516
		citrate	0.931	0.919	0.929	0.804	0.802	0.81	0.819	0.798	0.797	0.905	0.909	0.914	0.869	0.864	0.852
		serine	0.443	0.431	0.454	0.298	0.279	0.299	0.299	0.299	0.29	0.001	0.003	0	0	0	0
		glycine	0.432	0.432	0.432	0.278	0.273	0.281	0.283	0.281	0.266	0.006	0.007	0.005	0.004	0.004	0.005
		alanine	0.861	0.852	0.859	0.797	0.786	0.805	0.809	0.807	0.803	0.839	0.841	0.843	0.834	0.827	0.833
		aspartate	0.533	0.523	0.531	0.293	0.274	0.286	0.283	0.286	0.272	0.259	0.256	0.263	0.178	0.198	0.174
		glutamate	0.668	0.667	0.661	0.466	0.463	0.464	0.468	0.462	0.457	0.63	0.63	0.635	0.575	0.574	0.571
		proline	0.286	0.277	0.29	0.169	0.164	0.165	0.168	0.162	0.162	0.358	0.362	0.356	0.321	0.332	0.304
		glycerol-3-phosphate	0.795	0.77	0.793	0.749	0.705	0.695	0.727	0.737	0.736	0.807	0.809	0.804	0.791	0.797	0.797
		palmitate	0.696	0.539	0.716	0.384	0.38	0.401	0.391	0.386	0.378	0.543	0.546	0.549	0.439	0.43	0.421

## Sheet: Fig 2d
		Serine fractional enrichment from glucose
		serine	wt			wt carbo						cis			cis carbo
		M+0	23.2	27.3	22.1	42.1	46.6	41.8	41.9	42.8	43.2	99	99.5	99.3	98.5	99.3	99.4
		M+1	21	19.2	20.8	17.9	16.2	18.1	18.6	18.2	17.4	0.9	0	0.3	1.5	0	0
		M+2	11.5	10.4	11.7	10.2	9.3	10.1	9.6	9.1	10.4	0	0.3	0.4	0	0.7	0.6
		M+3	44.3	43.1	45.4	29.8	27.9	29.9	29.9	29.9	29	0.1	0.3	0	0	0	0

## Sheet: Fig 2e
		glycine fractional enrichment from glucose
		glycine	wt			wt carbo						cis			cis carbo
		M+0	51.3525	51.2814	51.3796	67.6219	67.7179	67.0616	66.751	66.9833	68.802	99.3626	99.1945	99.3498	99.3453	99.4676	99.3861
		M+1	5.45319	5.51307	5.44748	4.62038	4.93562	4.88686	4.98799	4.87744	4.63387	0.0569	0.135256	0.115471	0.241147	0.111714	0.157874
		M+2	43.1943	43.2055	43.1729	27.7577	27.3465	28.0515	28.261	28.1393	26.5641	0.580529	0.670281	0.534692	0.413519	0.420663	0.455989

## Sheet: Fig 2f
		Total serine abundance
		wt	wt carbo	cis	cis carbo
		5.97164	4.39378	1.12967	3.62111
		5.80172	14.7338	2.48139	3.13187
		6.48103	14.03	1.50374	5.14353
			12.1232
			14.5726
			16.6017

## Sheet: Fig 2g
		Total glycine abundance
		wt	wt carbo	cis	cis carbo
		156.29	42.33	38.21	58.96
		143.36	194.22	76.76	59.71
		183.69	260.14	51.18	85.98
			192.36
			185.45
			223.51

[truncated: 82 more sheets: Fig 2h, Fig 2i, Fig 2j, Fig 2k, Fig 3a, Fig 3b, Fig 3c, Fig 3d, Fig 3e, Fig 3f, Fig 3g, Fig 4a, Fig 4b, Fig 4c, Fig 4d, Fig 4e, Fig 4f, Fig 4g, Fig 5a, Fig 5b …]
